# Supplementary material for: Novel High-Throughput Multiplex qPCRs for the Detection of Canine Vector-Borne Pathogens in the Asia-Pacific
Source: Microorganisms. 2021 May 19;9(5):1092. doi: 10.3390/microorganisms9051092 (PMC8161336; doi:10.3390/microorganisms9051092)
Supplement: Supplementary file 1 [file microorganisms-09-01092-s001.zip]

Archive with 3 entries (2 files):
- microorganisms-1232084-S/
- microorganisms-1232084-S/Supplementary File 1 with Species used for qPCR designs.pdf
- microorganisms-1232084-S/Supplementary File 2 with qPCR design alignments.pdf
